# Supplementary material for: Longer Brace Duration Is Associated with Lower Stress Levels and Better Quality of Life in Adolescents with Idiopathic Scoliosis
Source: Children (Basel). 2023 Jun 28;10(7):1120. doi: 10.3390/children10071120 (PMC10378022; doi:10.3390/children10071120)
Supplement: Supplementary file 1 [file children-10-01120-s001.zip]

Archive with 1 entries (1 files):
- children-2321731-supplementary.pdf
